# Supplementary material for: Occurrence of Intersex in the Marine Mussel Perumytilus purpuratus (Mollusca: Bivalvia): Does Gonadal Parasitism Play a Role?
Source: Biology (Basel). 2025 Jan 14;14(1):70. doi: 10.3390/biology14010070 (PMC11762098; doi:10.3390/biology14010070)
Supplement: Supplementary file 1 [file biology-14-00070-s001.zip]

Archive with 1 entries (1 files):
- biology-3386525-supplementary.pdf
